# Supplementary material for: The PM6-FGC Method: Improved Corrections for Amines and Amides
Source: Molecules. 2022 Mar 3;27(5):1678. doi: 10.3390/molecules27051678 (PMC8924896; doi:10.3390/molecules27051678)
Supplement: Supplementary file 1 [file molecules-27-01678-s001.zip]

Archive with 1 entries (1 files):
- molecules-1595931-SI.pdf
